# Supplementary material for: Indirect Effects of Universal Infant Rotavirus Vaccination: A Narrative Systematic Review
Source: Vaccines (Basel). 2025 May 9;13(5):503. doi: 10.3390/vaccines13050503 (PMC12116122; doi:10.3390/vaccines13050503)
Supplement: Supplementary file 1 [file vaccines-13-00503-s001.zip]

Archive with 1 entries (1 files):
- vaccines-3581697-supplementary.pdf
